# Supplementary material for: Discovery of a new ant species of the elusive termitophilous genus Metapone in Singapore (Hymenoptera, Formicidae, Myrmicinae), with the first detailed description of male genitalia of the genus
Source: Zookeys. 2019 Sep 25;876:125–41. doi: 10.3897/zookeys.876.35739 (PMC6775171; doi:10.3897/zookeys.876.35739)
Supplement: XML Treatment for Metapone murphyi [file zookeys.876.35739-treatment1.xml]

<!DOCTYPE tp:taxon-treatment
  PUBLIC "-//TaxonX//DTD Taxonomic Treatment Publishing DTD v0 20100105//EN" "tax-treatment-NSO.dtd">
<tp:taxon-treatment xmlns:tp="http://www.plazi.org/taxpub"><tp:treatment-meta><kwd-group><label>Taxon classification</label><kwd><named-content xmlns:xlink="http://www.w3.org/1999/xlink" content-type="kingdom">Animalia</named-content></kwd><kwd><named-content xmlns:xlink="http://www.w3.org/1999/xlink" content-type="order">Hymenoptera</named-content></kwd><kwd><named-content xmlns:xlink="http://www.w3.org/1999/xlink" content-type="family">Formicidae</named-content></kwd></kwd-group><mixed-citation publication-type="journal"><person-group><name><surname>Wang</surname><given-names>Wendy Y.</given-names></name><name><surname>Yamada</surname><given-names>Aiki</given-names></name><name><surname>Eguchi</surname><given-names>Katsuyuki</given-names></name></person-group><article-title>Discovery of a new ant species of the elusive termitophilous genus <italic><tp:taxon-name><tp:taxon-name-part taxon-name-part-type="genus" reg="Metapone">Metapone</tp:taxon-name-part></tp:taxon-name></italic> in Singapore (<tp:taxon-name><tp:taxon-name-part taxon-name-part-type="order">Hymenoptera</tp:taxon-name-part></tp:taxon-name>, <tp:taxon-name><tp:taxon-name-part taxon-name-part-type="family">Formicidae</tp:taxon-name-part></tp:taxon-name>, <tp:taxon-name><tp:taxon-name-part taxon-name-part-type="subfamily">Myrmicinae</tp:taxon-name-part></tp:taxon-name>), with the first detailed description of male genitalia of the genus</article-title><source>Zookeys</source><day>25</day><month>9</month><year>2019</year><volume>876</volume><fpage>125</fpage><lpage>141</lpage><pub-id pub-id-type="doi">10.3897/zookeys.876.35739</pub-id></mixed-citation></tp:treatment-meta><tp:nomenclature><tp:taxon-name><object-id xmlns:xlink="http://www.w3.org/1999/xlink" content-type="arpha" xlink:type="simple">C033C0EE-1BB7-5A4A-B8C3-CFB9B43F125B</object-id>
            <tp:taxon-name-part taxon-name-part-type="genus" reg="Metapone">Metapone</tp:taxon-name-part>
            <tp:taxon-name-part taxon-name-part-type="species" reg="murphyi">murphyi</tp:taxon-name-part>
            <object-id xmlns:xlink="http://www.w3.org/1999/xlink" content-type="zoobank" xlink:type="simple">http://zoobank.org/6FC954CB-057C-4430-8F32-63825B750A64</object-id>
          </tp:taxon-name><tp:taxon-status xmlns:xlink="http://www.w3.org/1999/xlink" xlink:type="simple">sp. nov</tp:taxon-status><xref ref-type="fig" rid="F1">Figs 1</xref><xref ref-type="fig" rid="F2">, </xref><xref ref-type="fig" rid="F3">, 9–12</xref><xref ref-type="fig" rid="F4">, 13–19</xref><xref ref-type="fig" rid="F5">, 20–23</xref></tp:nomenclature><tp:treatment-sec sec-type="Types" id="SECID0EYPAC"><title>Types.</title><p><bold><italic>Holotype:</italic></bold> Worker. SINGAPORE, Pulau Sakra (<named-content xmlns:xlink="http://www.w3.org/1999/xlink" content-type="dwc:verbatimCoordinates" xlink:type="simple"><named-content content-type="geo-json" specific-use="{&#34;type&#34;:&#34;Point&#34;,&#34;coordinates&#34;:[103.704200,1.259200]}" id="NCID0EHAAE" xlink:type="simple">1.2592°N, 103.7042°E</named-content></named-content>), decayed coconut stump, 7.March.1981, D.H. Murphy leg., colony code: DHM-81-<tp:taxon-name><tp:taxon-name-part taxon-name-part-type="genus" reg="Metapone">Metapone</tp:taxon-name-part></tp:taxon-name>, depository catalogue number: ZRC_ENT_00000878 (<named-content xmlns:xlink="http://www.w3.org/1999/xlink" content-type="dwc:institutional_code" xlink:type="simple">ZRC</named-content>). <bold><italic>Paratypes</italic></bold>: Two workers (1 headless), 8 alate queens, 2 males, same colony as the holotype, depository catalogue number: ZRC_HYM_0000016.01–11 (<named-content xmlns:xlink="http://www.w3.org/1999/xlink" content-type="dwc:institutional_code" xlink:type="simple">ZRC</named-content>).</p></tp:treatment-sec><tp:treatment-sec sec-type="diagnosis" id="SECID0EFBAE"><title>Diagnosis.</title><p><bold><italic>Worker.</italic></bold> (1) Body, small-sized, monomorphic with broad size variation (<abbrev xmlns:xlink="http://www.w3.org/1999/xlink" xlink:title="maximum length of head" id="ABBRID0EQBAE" xlink:type="simple">HL</abbrev> 0.98–1.24, <abbrev xmlns:xlink="http://www.w3.org/1999/xlink" xlink:title="maximum width of head" id="ABBRID0EUBAE" xlink:type="simple">HW</abbrev> 0.75–0.93). (2) Head subrectangular, with lateral sides nearly entirely straight and parallel; (3) anterior margin of rostrate projection of clypeus faintly crenate; (4) petiolar node in lateral view subrectangular, in dorsal view subtrapezoidal, slightly wider than long, with posterolateral corners extended to form tooth-like projections; (5) subpetiolar lamella small and subrectangular, dorsoventrally slightly higher than anteroposteriorly wide, thin and translucent; (6) short median longitudinal ventral subpetiolar edge meeting the broadly rounded lateral outline of posterior subpetiolar face at a roundly obtuse posteroventral subpetiolar angle; (7) outer margin of posterior subpetiolar face forming a continuous, U-shaped, translucent, laminate carina in posteroventral view. (8) Head and mesosoma mostly densely striated longitudinally and shining.</p><fig id="F1" position="float" orientation="portrait"><object-id xmlns:xlink="http://www.w3.org/1999/xlink" content-type="doi" xlink:type="simple">10.3897/zookeys.876.35739.figures1-4</object-id><object-id xmlns:xlink="http://www.w3.org/1999/xlink" content-type="arpha" xlink:type="simple">E62D9F52-C1B4-517E-8D97-65110EA14497</object-id><label>Figures 1–4.</label><caption><p><italic><tp:taxon-name><tp:taxon-name-part taxon-name-part-type="genus" reg="Metapone">Metapone</tp:taxon-name-part> <tp:taxon-name-part taxon-name-part-type="species" reg="murphyi">murphyi</tp:taxon-name-part></tp:taxon-name></italic>, holotype <bold>1</bold> head in full-face view <bold>2</bold> body in lateral view <bold>3</bold> waist segments in lateral view <bold>4</bold> mesosoma and waist in dorsal view.</p></caption><graphic xmlns:xlink="http://www.w3.org/1999/xlink" xlink:href="zookeys-876-125-g001.jpg" position="float" orientation="portrait" xlink:type="simple" id="oo_342323.jpg"><uri content-type="original_file" xlink:type="simple">https://binary.pensoft.net/fig/342323</uri></graphic></fig><p><bold><italic>Queen.</italic></bold> (1) Body relatively small-sized (<abbrev xmlns:xlink="http://www.w3.org/1999/xlink" xlink:title="maximum length of head" id="ABBRID0E6CAE" xlink:type="simple">HL</abbrev> 1.28–1.33, <abbrev xmlns:xlink="http://www.w3.org/1999/xlink" xlink:title="maximum width of head" id="ABBRID0EDDAE" xlink:type="simple">HW</abbrev> 0.85–0.93); (2) posterolateral corners of head faintly striated and shining; (3) petiolar node subrectangular in lateral view, elongate-subtrapezoidal in dorsal view, more than twice as long as its anterior margin; (4) lateral face of petiolar node substriate-reticulate with few long diagonally-placed carinae; (5) subpetiolar lamella, subpetiolar edge and posterior subpetiolar face as in the worker.</p><p><bold>Worker measurements.</bold> Holotype worker (small worker): <abbrev xmlns:xlink="http://www.w3.org/1999/xlink" xlink:title="total aggregate outstretched length" id="ABBRID0ELDAE" xlink:type="simple">TL</abbrev> 4.60, <abbrev xmlns:xlink="http://www.w3.org/1999/xlink" xlink:title="maximum length of head" id="ABBRID0EPDAE" xlink:type="simple">HL</abbrev> 0.98, <abbrev xmlns:xlink="http://www.w3.org/1999/xlink" xlink:title="maximum width of head" id="ABBRID0ETDAE" xlink:type="simple">HW</abbrev> 0.75, <abbrev xmlns:xlink="http://www.w3.org/1999/xlink" xlink:title="maximum clypeal length" id="ABBRID0EXDAE" xlink:type="simple">CpL</abbrev> 0.38, <abbrev xmlns:xlink="http://www.w3.org/1999/xlink" xlink:title="maximum eye length" id="ABBRID0E2DAE" xlink:type="simple">EL</abbrev> 0.10, <abbrev xmlns:xlink="http://www.w3.org/1999/xlink" xlink:title="length of mesosoma" id="ABBRID0E6DAE" xlink:type="simple">MSL</abbrev> 1.18, <abbrev xmlns:xlink="http://www.w3.org/1999/xlink" xlink:title="maximum length of promesonotal disc" id="ABBRID0EDEAE" xlink:type="simple">PML</abbrev> 0.60, <abbrev xmlns:xlink="http://www.w3.org/1999/xlink" xlink:title="maximum width of promesonotal disc" id="ABBRID0EHEAE" xlink:type="simple">PMW</abbrev> 0.55, <abbrev xmlns:xlink="http://www.w3.org/1999/xlink" xlink:title="maximum width of propodeum" id="ABBRID0ELEAE" xlink:type="simple">PDW</abbrev> 0.45, <abbrev xmlns:xlink="http://www.w3.org/1999/xlink" xlink:title="maximum length of petiolar node" id="ABBRID0EPEAE" xlink:type="simple">PetL</abbrev> 0.30, <abbrev xmlns:xlink="http://www.w3.org/1999/xlink" xlink:title="maximum width of petiolar node" id="ABBRID0ETEAE" xlink:type="simple">PetW</abbrev> 0.35, <abbrev xmlns:xlink="http://www.w3.org/1999/xlink" xlink:title="maximum height of petiolar node" id="ABBRID0EXEAE" xlink:type="simple">PetH</abbrev> 0.50, <abbrev xmlns:xlink="http://www.w3.org/1999/xlink" xlink:title="maximum length of postpetiolar dorsum" id="ABBRID0E2EAE" xlink:type="simple">PpetL</abbrev> 0.33, PpetW 0.40, PpetH 0.43, <abbrev xmlns:xlink="http://www.w3.org/1999/xlink" xlink:title="maximum width of first gastral segment" id="ABBRID0E6EAE" xlink:type="simple">GW</abbrev> 0.75, <abbrev xmlns:xlink="http://www.w3.org/1999/xlink" xlink:title="Cephalic Index" id="ABBRID0EDFAE" xlink:type="simple">CI</abbrev> 77, <abbrev xmlns:xlink="http://www.w3.org/1999/xlink" xlink:title="Clypeal Index" id="ABBRID0EHFAE" xlink:type="simple">CpI</abbrev> 38, <abbrev xmlns:xlink="http://www.w3.org/1999/xlink" xlink:title="Promesonotal Index" id="ABBRID0ELFAE" xlink:type="simple">PMI</abbrev> 51, <abbrev xmlns:xlink="http://www.w3.org/1999/xlink" xlink:title="Relative Eye Length" id="ABBRID0EPFAE" xlink:type="simple">REL</abbrev> 13.</p><p>Paratype worker (large worker; ZRC_HYM_0000016.01), body from petiole to gaster missing: <abbrev xmlns:xlink="http://www.w3.org/1999/xlink" xlink:title="maximum length of head" id="ABBRID0EVFAE" xlink:type="simple">HL</abbrev> 1.24, <abbrev xmlns:xlink="http://www.w3.org/1999/xlink" xlink:title="maximum width of head" id="ABBRID0EZFAE" xlink:type="simple">HW</abbrev>, 0.93, <abbrev xmlns:xlink="http://www.w3.org/1999/xlink" xlink:title="maximum clypeal length" id="ABBRID0E4FAE" xlink:type="simple">CpL</abbrev> 0.49, <abbrev xmlns:xlink="http://www.w3.org/1999/xlink" xlink:title="maximum eye length" id="ABBRID0EBGAE" xlink:type="simple">EL</abbrev> 0.18, <abbrev xmlns:xlink="http://www.w3.org/1999/xlink" xlink:title="length of mesosoma" id="ABBRID0EFGAE" xlink:type="simple">MSL</abbrev> 1.60, <abbrev xmlns:xlink="http://www.w3.org/1999/xlink" xlink:title="maximum length of promesonotal disc" id="ABBRID0EJGAE" xlink:type="simple">PML</abbrev> 0.85, <abbrev xmlns:xlink="http://www.w3.org/1999/xlink" xlink:title="maximum width of promesonotal disc" id="ABBRID0ENGAE" xlink:type="simple">PMW</abbrev> 0.70, <abbrev xmlns:xlink="http://www.w3.org/1999/xlink" xlink:title="maximum width of propodeum" id="ABBRID0ERGAE" xlink:type="simple">PDW</abbrev> 0.55, <abbrev xmlns:xlink="http://www.w3.org/1999/xlink" xlink:title="Cephalic Index" id="ABBRID0EVGAE" xlink:type="simple">CI</abbrev> 75, <abbrev xmlns:xlink="http://www.w3.org/1999/xlink" xlink:title="Clypeal Index" id="ABBRID0EZGAE" xlink:type="simple">CpI</abbrev> 40, <abbrev xmlns:xlink="http://www.w3.org/1999/xlink" xlink:title="Promesonotal Index" id="ABBRID0E4GAE" xlink:type="simple">PMI</abbrev> 53, <abbrev xmlns:xlink="http://www.w3.org/1999/xlink" xlink:title="Relative Eye Length" id="ABBRID0EBHAE" xlink:type="simple">REL</abbrev> 19.</p><p><bold>Queen measurements.</bold> Four paratype queens (n = 4): <abbrev xmlns:xlink="http://www.w3.org/1999/xlink" xlink:title="total aggregate outstretched length" id="ABBRID0EJHAE" xlink:type="simple">TL</abbrev> 6.4–6.9, <abbrev xmlns:xlink="http://www.w3.org/1999/xlink" xlink:title="maximum length of head" id="ABBRID0ENHAE" xlink:type="simple">HL</abbrev> 1.28–1.33, <abbrev xmlns:xlink="http://www.w3.org/1999/xlink" xlink:title="maximum width of head" id="ABBRID0ERHAE" xlink:type="simple">HW</abbrev> 0.85–0.93, <abbrev xmlns:xlink="http://www.w3.org/1999/xlink" xlink:title="maximum clypeal length" id="ABBRID0EVHAE" xlink:type="simple">CpL</abbrev> 0.5–0.53, <abbrev xmlns:xlink="http://www.w3.org/1999/xlink" xlink:title="maximum eye length" id="ABBRID0EZHAE" xlink:type="simple">EL</abbrev> 0.38–0.40, <abbrev xmlns:xlink="http://www.w3.org/1999/xlink" xlink:title="length of mesosoma" id="ABBRID0E4HAE" xlink:type="simple">MSL</abbrev> 1.90–2.05, <abbrev xmlns:xlink="http://www.w3.org/1999/xlink" xlink:title="maximum length of promesonotal disc" id="ABBRID0EBIAE" xlink:type="simple">PML</abbrev> 1.30–1.40, <abbrev xmlns:xlink="http://www.w3.org/1999/xlink" xlink:title="maximum width of promesonotal disc" id="ABBRID0EFIAE" xlink:type="simple">PMW</abbrev> 0.75–0.88, <abbrev xmlns:xlink="http://www.w3.org/1999/xlink" xlink:title="maximum width of propodeum" id="ABBRID0EJIAE" xlink:type="simple">PDW</abbrev> 0.50–0.55, <abbrev xmlns:xlink="http://www.w3.org/1999/xlink" xlink:title="maximum length of petiolar node" id="ABBRID0ENIAE" xlink:type="simple">PetL</abbrev> 0.48–0.55, <abbrev xmlns:xlink="http://www.w3.org/1999/xlink" xlink:title="maximum width of petiolar node" id="ABBRID0ERIAE" xlink:type="simple">PetW</abbrev> 0.40, <abbrev xmlns:xlink="http://www.w3.org/1999/xlink" xlink:title="maximum height of petiolar node" id="ABBRID0EVIAE" xlink:type="simple">PetH</abbrev> 0.65–0.75, <abbrev xmlns:xlink="http://www.w3.org/1999/xlink" xlink:title="maximum length of postpetiolar dorsum" id="ABBRID0EZIAE" xlink:type="simple">PpetL</abbrev> 0.40, PpetW 0.58–0.63, PpetH 0.53–0.58, <abbrev xmlns:xlink="http://www.w3.org/1999/xlink" xlink:title="maximum width of first gastral segment" id="ABBRID0E4IAE" xlink:type="simple">GW</abbrev> 0.80–0.90, <abbrev xmlns:xlink="http://www.w3.org/1999/xlink" xlink:title="Cephalic Index" id="ABBRID0EBJAE" xlink:type="simple">CI</abbrev> 67–70, <abbrev xmlns:xlink="http://www.w3.org/1999/xlink" xlink:title="Clypeal Index" id="ABBRID0EFJAE" xlink:type="simple">CpI</abbrev> 38–40, <abbrev xmlns:xlink="http://www.w3.org/1999/xlink" xlink:title="Promesonotal Index" id="ABBRID0EJJAE" xlink:type="simple">PMI</abbrev> 65–68, <abbrev xmlns:xlink="http://www.w3.org/1999/xlink" xlink:title="Relative Eye Length" id="ABBRID0ENJAE" xlink:type="simple">REL</abbrev> 43–44, <abbrev xmlns:xlink="http://www.w3.org/1999/xlink" xlink:title="length of pronotal disc" id="ABBRID0ERJAE" xlink:type="simple">PnL</abbrev> 0.65–0.70, <abbrev xmlns:xlink="http://www.w3.org/1999/xlink" xlink:title="maximum width of pronotal disc" id="ABBRID0EVJAE" xlink:type="simple">PnW</abbrev> 0.70–0.83, <abbrev xmlns:xlink="http://www.w3.org/1999/xlink" xlink:title="length of mesoscutum" id="ABBRID0EZJAE" xlink:type="simple">ScL</abbrev> 0.60–0.68, <abbrev xmlns:xlink="http://www.w3.org/1999/xlink" xlink:title="width of mesoscutum" id="ABBRID0E4JAE" xlink:type="simple">ScW</abbrev> 0.75–0.80.</p><p><bold>Male measurements.</bold> One paratype male (n = 1): <abbrev xmlns:xlink="http://www.w3.org/1999/xlink" xlink:title="total aggregate outstretched length" id="ABBRID0EFKAE" xlink:type="simple">TL</abbrev> 4.5, <abbrev xmlns:xlink="http://www.w3.org/1999/xlink" xlink:title="maximum length of head" id="ABBRID0EJKAE" xlink:type="simple">HL</abbrev> 0.90, <abbrev xmlns:xlink="http://www.w3.org/1999/xlink" xlink:title="maximum width of head" id="ABBRID0ENKAE" xlink:type="simple">HW</abbrev> 0.93, <abbrev xmlns:xlink="http://www.w3.org/1999/xlink" xlink:title="maximum clypeal length" id="ABBRID0ERKAE" xlink:type="simple">CpL</abbrev> 0.40, <abbrev xmlns:xlink="http://www.w3.org/1999/xlink" xlink:title="maximum eye length" id="ABBRID0EVKAE" xlink:type="simple">EL</abbrev> 0.43, <abbrev xmlns:xlink="http://www.w3.org/1999/xlink" xlink:title="length of mesosoma" id="ABBRID0EZKAE" xlink:type="simple">MSL</abbrev> 1.60, <abbrev xmlns:xlink="http://www.w3.org/1999/xlink" xlink:title="maximum length of promesonotal disc" id="ABBRID0E4KAE" xlink:type="simple">PML</abbrev> 1.20, <abbrev xmlns:xlink="http://www.w3.org/1999/xlink" xlink:title="maximum width of promesonotal disc" id="ABBRID0EBLAE" xlink:type="simple">PMW</abbrev> 0.80, <abbrev xmlns:xlink="http://www.w3.org/1999/xlink" xlink:title="maximum width of propodeum" id="ABBRID0EFLAE" xlink:type="simple">PDW</abbrev> 0.50, <abbrev xmlns:xlink="http://www.w3.org/1999/xlink" xlink:title="maximum length of petiolar node" id="ABBRID0EJLAE" xlink:type="simple">PetL</abbrev> 0.25, <abbrev xmlns:xlink="http://www.w3.org/1999/xlink" xlink:title="maximum width of petiolar node" id="ABBRID0ENLAE" xlink:type="simple">PetW</abbrev> 0.40, <abbrev xmlns:xlink="http://www.w3.org/1999/xlink" xlink:title="maximum height of petiolar node" id="ABBRID0ERLAE" xlink:type="simple">PetH</abbrev> 0.58, <abbrev xmlns:xlink="http://www.w3.org/1999/xlink" xlink:title="maximum length of postpetiolar dorsum" id="ABBRID0EVLAE" xlink:type="simple">PpetL</abbrev> 0.33, PpetW 0.50, PpetH 0.43, <abbrev xmlns:xlink="http://www.w3.org/1999/xlink" xlink:title="maximum width of first gastral segment" id="ABBRID0EZLAE" xlink:type="simple">GW</abbrev> 0.85, <abbrev xmlns:xlink="http://www.w3.org/1999/xlink" xlink:title="Cephalic Index" id="ABBRID0E4LAE" xlink:type="simple">CI</abbrev> 103, <abbrev xmlns:xlink="http://www.w3.org/1999/xlink" xlink:title="Clypeal Index" id="ABBRID0EBMAE" xlink:type="simple">CpI</abbrev> 44, <abbrev xmlns:xlink="http://www.w3.org/1999/xlink" xlink:title="Promesonotal Index" id="ABBRID0EFMAE" xlink:type="simple">PMI</abbrev> 75, <abbrev xmlns:xlink="http://www.w3.org/1999/xlink" xlink:title="Relative Eye Length" id="ABBRID0EJMAE" xlink:type="simple">REL</abbrev> 46, <abbrev xmlns:xlink="http://www.w3.org/1999/xlink" xlink:title="length of pronotal disc" id="ABBRID0ENMAE" xlink:type="simple">PnL</abbrev> 0.60, <abbrev xmlns:xlink="http://www.w3.org/1999/xlink" xlink:title="maximum width of pronotal disc" id="ABBRID0ERMAE" xlink:type="simple">PnW</abbrev> 0.75, <abbrev xmlns:xlink="http://www.w3.org/1999/xlink" xlink:title="length of mesoscutum" id="ABBRID0EVMAE" xlink:type="simple">ScL</abbrev> 0.75, <abbrev xmlns:xlink="http://www.w3.org/1999/xlink" xlink:title="width of mesoscutum" id="ABBRID0EZMAE" xlink:type="simple">ScW</abbrev> 0.75.</p><fig id="F2" position="float" orientation="portrait"><object-id xmlns:xlink="http://www.w3.org/1999/xlink" content-type="doi" xlink:type="simple">10.3897/zookeys.876.35739.figires5-8</object-id><object-id xmlns:xlink="http://www.w3.org/1999/xlink" content-type="arpha" xlink:type="simple">B99F0426-53E3-5C96-961B-B7E4C6FEE7FC</object-id><label>Figures 5–8.</label><caption><p><italic><tp:taxon-name><tp:taxon-name-part taxon-name-part-type="genus" reg="Metapone">Metapone</tp:taxon-name-part> <tp:taxon-name-part taxon-name-part-type="species" reg="murphyi">murphyi</tp:taxon-name-part></tp:taxon-name></italic><bold>5–7</bold> large paratype worker (ZRC_HYM_0000016.01) <bold>5</bold> head in full-face view <bold>6</bold> body in lateral view (waist segments and gaster missing) <bold>7</bold> mesosoma in dorsal view <bold>8</bold> paratype worker, headless (ZRC_HYM_0000016.02) waist segments in lateral view.</p></caption><graphic xmlns:xlink="http://www.w3.org/1999/xlink" xlink:href="zookeys-876-125-g002.jpg" position="float" orientation="portrait" xlink:type="simple" id="oo_342324.jpg"><uri content-type="original_file" xlink:type="simple">https://binary.pensoft.net/fig/342324</uri></graphic></fig></tp:treatment-sec><tp:treatment-sec sec-type="description" id="SECID0E6NAE"><title>Description.</title><p><bold><italic>Worker.</italic></bold> Body small-sized (<abbrev xmlns:xlink="http://www.w3.org/1999/xlink" xlink:title="maximum length of head" id="ABBRID0EKOAE" xlink:type="simple">HL</abbrev> 0.98–1.24, <abbrev xmlns:xlink="http://www.w3.org/1999/xlink" xlink:title="maximum width of head" id="ABBRID0EOOAE" xlink:type="simple">HW</abbrev> 0.75–0.93), monomorphic with distinct variation in size. Head in full-face view subrectangular; posterior margin very weakly concave; posterolateral corners round; lateral margins almost entirely straight. Eye elongate-elliptical, relatively small, larger in large worker in proportion to head length, positioned far behind the midlength of head, ventrad to antennal scrobe, close to the level of the posterior end of antennal scrobe; <abbrev xmlns:xlink="http://www.w3.org/1999/xlink" xlink:title="Relative Eye Length" id="ABBRID0ESOAE" xlink:type="simple">REL</abbrev> 13 in holotype, 19 in a paratype (large worker). Mandible large and dorsoventrally high in lateral view; masticatory margin with four robust teeth roughly uniform in size; basal angle well-developed. Clypeus large; median portion of clypeus extended forward, forming a short rostrate projection; the projection slightly narrowed anteriorly, with anterior margin faintly convex, lateral margin broadly concave, and anterolateral angles subdentate. Frontal carinae parallel, well developed, partly overhanging antennal scrobe which accommodates antennal scape. Antenna 11-merous; scape short, roughly reaching the midlength of head when laid backward, flattened and dilated apically, with anterior part of leading edge forming a translucent lamella; funiculus flattened; apical 3 antennomeres forming a club. Mesosoma elongate rectangular in lateral view, with dorsal outline almost entirely straight. Promesonotal suture absent; anterior margin of promesonotal disc in dorsal view broadly and roundly convex, in lateral view extended to form a short overhang above pronotal neck; lateral margins of promesonotal disc in dorsal view almost entirely straight and parallel; humeral corner roundly angulate. Mesothoracic spiracle in lateral view almost spherical, in dorsal view slightly protruding from the lateral outline of mesosoma. Metanotal groove present as a thin but distinct sulcus which is slightly convex anteriorly in dorsal view. Propodeum in dorsal view a little narrower than promesonotum; lateral margins almost parallel in the anterior half and then converging posterad; posterior margin almost straight; propodeal junction in lateral view with angle round and obtuse. Petiolar node in lateral view subrectangular, longer than high, in dorsal view subtrapezoidal, almost as long as wide, with anterior margin straight or weakly concave, posterior margin weakly concave, and lateral margins almost straight and diverging posterad; anterolateral corner in dorsal view obtusely angulate; posterolateral corner in dorsal view angulate and weakly produced posterad; in posterior view lateral margins slightly converging from dorsum to base without distinctly curving inwards near the dorsum. Subpetiolar lamella subrectangular, thin and translucent in a paratype (large worker; Fig. <xref ref-type="fig" rid="F2">8</xref>), or with a large central opening in the holotype (Fig. <xref ref-type="fig" rid="F1">3</xref>), with anteroventral corner broadly round, with posteroventral corner narrowly round and slightly produced posteroventrad; the ventral subpetiolar edge in lateral view short, forming an obtuse, rounded angle (posteroventral subpetiolar angle) with outer margin of posterior subpetiolar face; outer margin of posterior subpetiolar face in posteroventral view forming a continuous, U-shaped, translucent and laminate carina. Postpetiole in dorsal view globular, broader than long, slightly broader than petiole, with anterior margin weakly concave; sub-postpetiolar process in lateral view moderately and triangularly produced. Legs short and stout; femora flattened anteroposteriorly, high dorsoventrally; anteroventral part forming a groove which is margined with carinae and partly accommodates tibia; protibia with a tuft of short hairs anterior to large pectinate spur and a short spine behind the spur; meso- and metatibia each with a much smaller pectinate spur and two large spinose setae anterior to the spur; basitarsus stout; probasitarsus posteroapically with three large spinose setae and one small spinose seta; meso- and metabasitarsus anteroapically with four large spinose setae.</p><fig id="F3" position="float" orientation="portrait"><object-id xmlns:xlink="http://www.w3.org/1999/xlink" content-type="doi" xlink:type="simple">10.3897/zookeys.876.35739.figures9-12</object-id><object-id xmlns:xlink="http://www.w3.org/1999/xlink" content-type="arpha" xlink:type="simple">31088B4B-8C61-5C59-93F5-6C2981E76A9E</object-id><label>Figures 9–12.</label><caption><p><italic><tp:taxon-name><tp:taxon-name-part taxon-name-part-type="genus" reg="Metapone">Metapone</tp:taxon-name-part> <tp:taxon-name-part taxon-name-part-type="species" reg="murphyi">murphyi</tp:taxon-name-part></tp:taxon-name></italic>, paratype alate queen (ZRC_HYM_0000016.03) <bold>9</bold> Head in full-face view <bold>10</bold> body in lateral view <bold>11</bold> waist segments in lateral view <bold>12</bold> mesosoma and waist in dorsal view.</p></caption><graphic xmlns:xlink="http://www.w3.org/1999/xlink" xlink:href="zookeys-876-125-g003.jpg" position="float" orientation="portrait" xlink:type="simple" id="oo_342325.jpg"><uri content-type="original_file" xlink:type="simple">https://binary.pensoft.net/fig/342325</uri></graphic></fig><p>Dorsum and anterior half of lateral face of head, and antennal scrobe densely striate and shining; mandible striate-punctate and shining; posterolateral corners and ventral face of head mostly smooth and shining. Dorsum and lateral face of mesosoma densely striated and largely shining; interspaces in metapleuron and lateral face of propodeum faintly punctate. Petiole with lateral face weakly striate-punctate and shiny, and dorsal face largely smooth and shining. Postpetiole with lateral face shagreened, and dorsal face largely smooth and shining. Gaster largely smooth and shining; anterior part of tergites II–IV faintly and transversely imbricate.</p><p>Dorsum of head bearing very short, sparse, decumbent hairs, with a few longer erect hairs; ventral and lateral faces of head with numerous short decumbent hairs; posterior border of hypostoma and ventral margin of mandible with linearly-arranged long bristle-like setae. Rostrate projection of clypeus with several long bristle-like setae beneath the anterior margin. Dorsum of mesosoma bearing very short, sparse, decumbent hairs, with a few longer erect hairs; lateral face of mesosoma almost hairless; propodeal declivity with many long erect hairs. Petiolar node with dense and long decumbent hairs on upper part of anterior face, with sparse standing hairs on dorsal face; each postero-dorsolateral corner with a long erect hair. Postpetiole and gaster with abundant standing and subdecumbent hairs of roughly uniform length, with sparse longer erect hairs.</p><p>Entire body generally brown in colour; head darker than remainder of body; antenna and legs more yellowish; tip and joint of antenna paler than remainder of antenna. Whole body darker and more reddish in large worker than in small worker.</p><p><bold><italic>Queen.</italic></bold> Body similar in size to the large worker (<abbrev xmlns:xlink="http://www.w3.org/1999/xlink" xlink:title="maximum length of head" id="ABBRID0EIQAE" xlink:type="simple">HL</abbrev> 1.28–1.33, <abbrev xmlns:xlink="http://www.w3.org/1999/xlink" xlink:title="maximum width of head" id="ABBRID0EMQAE" xlink:type="simple">HW</abbrev> 0.85–0.93). Head in full-face view subrectangular, more elongate than in the worker (<abbrev xmlns:xlink="http://www.w3.org/1999/xlink" xlink:title="Cephalic Index" id="ABBRID0EQQAE" xlink:type="simple">CI</abbrev> 67–70 in the queen, 75–77 in the worker); posterior margin weakly and broadly concave; posterolateral corners rounded, slightly more angulate than in the worker; lateral margins almost entirely straight and parallel. Eye very large and elongate, in full-face view located behind the midline of head, very weakly convex and protruding from the lateral outline of head. Ocelli very small; median ocellus located around the level of the posterior ends of frontal carinae. Mandible as in the worker. Clypeus as in the worker; rostrate projection a little more slender in the queen than in the worker. Frontal carina, antennal scrobe, and antenna as in the worker. Mesosoma elongate rectangular, more slender than in the worker, in lateral view with dorsal outline weakly and broadly convex. Anterior margin of pronotal disc in dorsal view broadly and roundly convex, in lateral view extended to form a short overhang above pronotal neck; lateral margins of the disc almost straight or slightly concave, weakly diverging posterad; humeral corner roundly angulate. Mesoscutum wider than long, slightly longer than pronotal disc; notaulus absent; parapsidal signum weakly present; transscutal articulation recognized as a transverse weakly curved scutoscutellar sulcus spanning almost the entire posterior mesoscutal margin; axilla distinctly separated from mesoscutellum by a curved sulcus; posterior margin of mesoscutellum roundly convex. Mesopleuron distinctly divided into upper and lower part by a weakly sinuate sulcus. Propodeum in dorsal view longer than wide, with anterior margin broadly and roundly concave, with lateral margins almost parallel in the anterior 3/5 and then converging posterad, with posterior margin roundly convex; dorsal outline of propodeal dorsum in lateral view entirely downward-sloping; propodeal junction in lateral view roundly and weakly produced over posterior propodeal face. Petiolar node in lateral view subrectangular, longer than high, in dorsal view elongate subtrapezoidal, less than twice as long as wide, with anterior margin straight or weakly concave, posterior margin weakly concave, and lateral margins slightly sinuate and diverging posterad; anterolateral corner in dorsal view almost right-angled; posterolateral corner in dorsal view angulate and weakly produced posterad; subpetiolar lamella, subpetiolar edge and posterior subpetiolar face as in the worker. Postpetiole as in the worker; subpostpetiolar process in lateral view weakly and bluntly extending anteroventrad. Legs as in the worker.</p><p>Sculpture, pilosity, and body colour as in the worker.</p><p><bold><italic>Male.</italic></bold> Body small-sized (<abbrev xmlns:xlink="http://www.w3.org/1999/xlink" xlink:title="maximum length of head" id="ABBRID0E3QAE" xlink:type="simple">HL</abbrev> 0.90, <abbrev xmlns:xlink="http://www.w3.org/1999/xlink" xlink:title="maximum width of head" id="ABBRID0EARAE" xlink:type="simple">HW</abbrev> 0.93). Head in full-face view (Fig. <xref ref-type="fig" rid="F4">13</xref>) subovate, with posterior margin very roundly convex, in anterodorsal view (Fig. <xref ref-type="fig" rid="F4">14</xref>) subtriangular, with posterolateral corners and anterior margin broadly round, in lateral view relatively high dorsoventrally (Fig. <xref ref-type="fig" rid="F4">15</xref>). Occipital carina distinct laterally, less distinct dorsally. Eye very large, in full-face view with posteriormost end reaching or slightly surpassing the midlength of head; in full-face view lateral outline of eye evenly convex and protruding from the lateral outline of head. Ocelli developed more than in the queen; median ocellus located around the level of the posterior ends of frontal carinae (Fig. <xref ref-type="fig" rid="F4">14</xref>); the distance between the median and lateral ocelli a little shorter than that between lateral ocelli. Mandible with distinct basal and masticatory margins; masticatory margin 3-toothed, with a large apical tooth followed by slightly smaller preapical tooth and minute 3<sup>rd</sup> tooth. Anterior clypeal margin as a whole roughly M-shaped (Fig. <xref ref-type="fig" rid="F4">13</xref>); median part of clypeus extended forward to form a short rostrate process; rostrate process narrowed anteriorly, partly overhanging mandible, with an almost straight anterior margin, and lateral margin carinate and weakly sinuate; clypeus in lateral view broadly and evenly convex anterodorsad. Frontal carina short and lamellate; antennal scrobe short but deep. Antenna 12-merous; scape very short and small; 2<sup>nd</sup> and 3<sup>rd</sup> antennomeres greatly reduced and extremely small; 3<sup>rd</sup> antennomere shorter than 2<sup>nd</sup>. Mesosoma in dorsal view elongate sub-elliptical, widest at the level of posteriormost ends of pronotum, in lateral view elongate-rectangular. Anterior margin of pronotal disc in dorsal view broadly and roundly convex, extended to form a short overhang above pronotal neck; lateral margins of the disc in dorsal view broadly and roundly convex; humeral corner present but indistinct. Mesoscutum in dorsal view a little wider than long, with anterior margin strongly and roundly convex; notaulus and parapsidal signum absent; transscutal articulation recognized as a transverse weakly curved scutoscutellar sulcus spanning almost the entire posterior mesoscutal margin; axilla distinctly separated from mesoscutellum by a curved sulcus; posterior margin of mesoscutellar disc with a pair of posteriorly-pointing short tooth-like extensions. Mesopleuron distinctly divided into upper and lower parts by a weakly sinuate sulcus. Propodeum in dorsal view longer than wide, with anterior margin broadly and roundly concave; lateral margins almost straight, converging posterad; posterior margin roundly convex; dorsal outline of propodeal dorsum roundly down-sloping; propodeal junction in lateral view angulate. Petiolar node in lateral view slightly higher than long, with parabolic dorsal outline, in dorsal view sub-oval, broader than long, with weakly concave anterior and posterior margins; subpetiolar lamella small, semi-translucent and subrectangular, a little higher than long, with round anteroventral corner and strongly produced posteroventral corner; ventral subpetiolar edge and posteroventral subpetiolar angle reduced; posterior subpetiolar face in posteroventral view recognized as an isosceles triangle. Postpetiole in dorsal view subelliptical, nearly twice as wide as long, slightly longer than and wider than petiolar node, with roundly convex lateral margins. Gaster in dorsal view sub-elliptical, tapering apicad. Legs moderately long; pro- and meso- femora distinctly longer than pro- and meso-tibiae respectively, but metatibiae almost as long as metafemora; femora each with weak apicoventral lamellate flange; protibiae each with one large pectinate ventroapical spur; mid- and metatibiae each with one simple ventroapical spur; pretarsal claw simple and strongly curved, such that its apex is directed almost perpendicularly upwards from its base; arolium small.</p><fig id="F4" position="float" orientation="portrait"><object-id xmlns:xlink="http://www.w3.org/1999/xlink" content-type="doi" xlink:type="simple">10.3897/zookeys.876.35739.figures13-19</object-id><object-id xmlns:xlink="http://www.w3.org/1999/xlink" content-type="arpha" xlink:type="simple">2E4FDB37-DE81-5B06-ABF7-25DB76C2F583</object-id><label>Figures 13–19.</label><caption><p><italic><tp:taxon-name><tp:taxon-name-part taxon-name-part-type="genus" reg="Metapone">Metapone</tp:taxon-name-part> <tp:taxon-name-part taxon-name-part-type="species" reg="murphyi">murphyi</tp:taxon-name-part></tp:taxon-name></italic>, paratype male (ZRC_HYM_0000016.10) <bold>13</bold> head in full-face view <bold>14</bold> head in subdorsal view <bold>15</bold> head in lateral view <bold>16</bold> mesosoma in lateral view <bold>17</bold> mesosoma in dorsal view <bold>18</bold> metasoma in lateral view <bold>19</bold> metasoma in dorsal view. Posterior tooth-like extensions of the mesoscutellar disc are encircled in red.</p></caption><graphic xmlns:xlink="http://www.w3.org/1999/xlink" xlink:href="zookeys-876-125-g004.jpg" position="float" orientation="portrait" xlink:type="simple" id="oo_342326.jpg"><uri content-type="original_file" xlink:type="simple">https://binary.pensoft.net/fig/342326</uri></graphic></fig><p>Pygostyle digitiform, with 4–5 long hairs on its apex. Abdominal sternite IX (subgenital plate) 1.7 times as long as wide (including spiculum); posterior disc subparabolic, with posterolateral corner weakly produced; outer face of apical part of disc with several hairs; spiculum long, 0.4 times as long as entire length of the sternite IX (spiculum length measured from the apex to the transverse line spanning the posteriormost points of each side of the anterolateral margin of the posterior disc). Cupula well-developed, 1.6 times as wide as long in dorsal view. Telomere in lateral view subparabolic, distinctly longer than high, without clear articulation to basimere. Gonostipital arm well-developed, with acute apex; lower basimere with conspicuous oblique carina (BmC in Fig. <xref ref-type="fig" rid="F5">22</xref>). Cuspis well developed, forming subtriangular lobe in lateral view with 2 hairs near apex. Digitus in lateral view elongate-digitiform, entirely hooked ventrad, with blunt apex; mesal face of the apical part with very short hairs (sockets are recognized in Fig. <xref ref-type="fig" rid="F5">22</xref>); ventral margin of volsella with 12–14 long hairs. Valviceps in lateral view a little longer than wide, gently tapering posterad, forming a broadly rounded apex; anteroventral corner weakly produced; ventral margin serrated with 15 denticles.</p><p>Head mostly rugoso-reticulate, with interspaces smooth and shining; dorsal face of rostrate projection rugoso-areolate, with interspaces microsculptured and shining. Mandible carinate, with punctate and shiny interspaces. Dorsum of pronotum and anterior border of mesoscutum irregularly reticulate; the remainder of mesoscutum, mesoscutellum and upper part of mesopleuron longitudinally rugoso-reticulate; lateral face of pronotum longitudinally rugose. Propodeum coarsely rugoso-reticulate; interspaces with sparse punctures and shining. Anterior face of petiole and subpetiolar process finely microreticulate and weakly shining; dorsal and lateral faces of petiolar node rugoso-reticulate, with interspaces microsculptured and shining. Postpetiole and gastral tergites I–III (excluding anterior borders) finely microreticulate and nearly matte.</p><p>Head, dorsal and lateral faces of mesosoma, petiole, postpetiole, and gaster covered by short standing hairs (Figs <xref ref-type="fig" rid="F4">13–19</xref>).</p><p>Body except gaster deep reddish brown; gaster lighter orange-brown. Mandible mostly light brown, becoming yellowish toward masticatory margin. Legs and antennae light yellowish-brown, becoming paler toward the apex.</p><fig id="F5" position="float" orientation="portrait"><object-id xmlns:xlink="http://www.w3.org/1999/xlink" content-type="doi" xlink:type="simple">10.3897/zookeys.876.35739.figures20-23</object-id><object-id xmlns:xlink="http://www.w3.org/1999/xlink" content-type="arpha" xlink:type="simple">43320155-D666-5596-85EF-3E3AA6487DD3</object-id><label>Figures 20–23.</label><caption><p>Male genitalia of <italic><tp:taxon-name><tp:taxon-name-part taxon-name-part-type="genus" reg="Metapone">Metapone</tp:taxon-name-part> <tp:taxon-name-part taxon-name-part-type="species" reg="murphyi">murphyi</tp:taxon-name-part></tp:taxon-name></italic>, paratype male (ZRC_HYM_0000016.11) <bold>20</bold> Pygostyle in dorsal view <bold>21</bold> abdominal sternite IX in ventral view <bold>22</bold> paramere and volsella, right side, inner view <bold>23</bold> penisvalva, right side, in outer view. Abbreviations: Bm basimere; BmC carina of lower basimere; Cs cuspis; Dg digitus; Ga gonostipital arm; Lp lateral apodeme of penisvalva; Sp spiculum; Tm telomere; Va valvura; Vo volsella.</p></caption><graphic xmlns:xlink="http://www.w3.org/1999/xlink" xlink:href="zookeys-876-125-g005.jpg" position="float" orientation="portrait" xlink:type="simple" id="oo_342327.jpg"><uri content-type="original_file" xlink:type="simple">https://binary.pensoft.net/fig/342327</uri></graphic></fig></tp:treatment-sec><tp:treatment-sec sec-type="etymology" id="SECID0E1UAE"><title>Etymology.</title><p>The specific name is dedicated to Prof. D.H. (‘Paddy’) Murphy, who collected a huge number of ants (including the type series of <italic><tp:taxon-name><tp:taxon-name-part taxon-name-part-type="genus" reg="Metapone">M.</tp:taxon-name-part> <tp:taxon-name-part taxon-name-part-type="species" reg="murphyi">murphyi</tp:taxon-name-part></tp:taxon-name></italic>) and other insects in Singapore, many of which make up a substantial and invaluable part of the <named-content xmlns:xlink="http://www.w3.org/1999/xlink" content-type="dwc:institutional_code" xlink:type="simple">ZRC</named-content>, collectively referred to informally as ‘the Murphy Collection’.</p></tp:treatment-sec><tp:treatment-sec sec-type="habitat" id="SECID0ETVAE"><title>Habitat.</title><p>The offshore island where <italic><tp:taxon-name><tp:taxon-name-part taxon-name-part-type="genus" reg="Metapone">M.</tp:taxon-name-part> <tp:taxon-name-part taxon-name-part-type="species" reg="murphyi">murphyi</tp:taxon-name-part></tp:taxon-name></italic> was collected, Pulau Sakra, used to be mostly forest and swampland, before being merged with other islands in close vicinity and developed for establishment of oil refining facilities after 1985.</p></tp:treatment-sec><tp:treatment-sec sec-type="remarks" id="SECID0EEWAE"><title>Remarks.</title><p>The worker of <italic><tp:taxon-name><tp:taxon-name-part taxon-name-part-type="genus" reg="Metapone">M.</tp:taxon-name-part> <tp:taxon-name-part taxon-name-part-type="species" reg="murphyi">murphyi</tp:taxon-name-part></tp:taxon-name></italic> (hereafter referred to as MM-w) is most similar in morphology to that of <italic><tp:taxon-name><tp:taxon-name-part taxon-name-part-type="genus" reg="Metapone">M.</tp:taxon-name-part> <tp:taxon-name-part taxon-name-part-type="species" reg="quadridentata">quadridentata</tp:taxon-name-part></tp:taxon-name></italic> Eguchi, 1998 (MQ-w) (Figs <xref ref-type="fig" rid="F6">24</xref>–<xref ref-type="fig" rid="F7">31</xref>), but is distinguishable from the latter by the following features:</p><p>1) Slope of propodeal declivity in dorsal view weakly concave and depressed medially in MQ-w, but weakly convex and almost entirely flat in MM-w.</p><p>2) Petiolar node in posterior view with lateral margins sharply curving inwards from the dorsum of the node then downwards to the base of the node in MQ-w, but slightly converging from the dorsum to the base without distinctly curving inwards in MM-w.</p><p>3) Posteroventral corner of subpetiolar lamella strongly produced posteroventrad in MQ-w (Figs <xref ref-type="fig" rid="F6">26</xref>, <xref ref-type="fig" rid="F7">30</xref>), but only slightly in MM-w (Figs <xref ref-type="fig" rid="F1">3</xref>, <xref ref-type="fig" rid="F2">8</xref>).</p><p>4) Mesothoracic spiracle of large worker more elongate-oval in MQ-w (Fig. <xref ref-type="fig" rid="F6">25</xref>), but more spherical in MM-w (Fig. <xref ref-type="fig" rid="F2">6</xref>).</p><p>5) Propodeal lobes present as low but distinct and near-translucent lamellate flanges in MQ-w, but absent in MM-w.</p><p>The queen of <italic><tp:taxon-name><tp:taxon-name-part taxon-name-part-type="genus" reg="Metapone">M.</tp:taxon-name-part> <tp:taxon-name-part taxon-name-part-type="species" reg="murphyi">murphyi</tp:taxon-name-part></tp:taxon-name></italic> (hereafter referred to as MM-q) is also most similar in morphology to that of <italic><tp:taxon-name><tp:taxon-name-part taxon-name-part-type="genus" reg="Metapone">M.</tp:taxon-name-part> <tp:taxon-name-part taxon-name-part-type="species" reg="quadridentata">quadridentata</tp:taxon-name-part></tp:taxon-name></italic> Eguchi, 1998 (MQ-q), but distinguishable from the latter by the following features:</p><p>1) MQ-q is distinctly larger in size than MM-q (MQ-q: <abbrev xmlns:xlink="http://www.w3.org/1999/xlink" xlink:title="total aggregate outstretched length" id="ABBRID0EBZAE" xlink:type="simple">TL</abbrev> 10.1, <abbrev xmlns:xlink="http://www.w3.org/1999/xlink" xlink:title="maximum length of head" id="ABBRID0EFZAE" xlink:type="simple">HL</abbrev> 1.91, <abbrev xmlns:xlink="http://www.w3.org/1999/xlink" xlink:title="length of mesosoma" id="ABBRID0EJZAE" xlink:type="simple">MSL</abbrev> 3.04; MM-q: <abbrev xmlns:xlink="http://www.w3.org/1999/xlink" xlink:title="total aggregate outstretched length" id="ABBRID0ENZAE" xlink:type="simple">TL</abbrev> 6.4–6.9, <abbrev xmlns:xlink="http://www.w3.org/1999/xlink" xlink:title="maximum length of head" id="ABBRID0ERZAE" xlink:type="simple">HL</abbrev> 1.28–1.33, <abbrev xmlns:xlink="http://www.w3.org/1999/xlink" xlink:title="length of mesosoma" id="ABBRID0EVZAE" xlink:type="simple">MSL</abbrev> 1.90–2.05). Body also stouter in MQ-q than in MM-q.</p><p>2) Posterior corner of propodeum in dorsal view forming a smoothly round angle which clearly separates lateral and posterior margins of propodeum in MQ-q, but not forming a distinct angle in MM-q.</p><p>3) Anterior margin of petiolar node in dorsal view weakly convex, with rounded anterolateral corner in MQ-q, but straight or weakly concave, with angulate corner in MM-q.</p><fig id="F6" position="float" orientation="portrait"><object-id xmlns:xlink="http://www.w3.org/1999/xlink" content-type="doi" xlink:type="simple">10.3897/zookeys.876.35739.figures24-27</object-id><object-id xmlns:xlink="http://www.w3.org/1999/xlink" content-type="arpha" xlink:type="simple">BE12033E-6C45-54FE-81DC-C6A667334850</object-id><label>Figures 24–27.</label><caption><p><italic><tp:taxon-name><tp:taxon-name-part taxon-name-part-type="genus" reg="Metapone">Metapone</tp:taxon-name-part> <tp:taxon-name-part taxon-name-part-type="species" reg="quadridentata">quadridentata</tp:taxon-name-part></tp:taxon-name></italic>, paratype, large worker <bold>24</bold> head in full-face view <bold>25</bold> body in lateral view <bold>26</bold> waist segments in lateral view <bold>27</bold> body in dorsal view.</p></caption><graphic xmlns:xlink="http://www.w3.org/1999/xlink" xlink:href="zookeys-876-125-g006.jpg" position="float" orientation="portrait" xlink:type="simple" id="oo_342328.jpg"><uri content-type="original_file" xlink:type="simple">https://binary.pensoft.net/fig/342328</uri></graphic></fig><p>4) Subpetiolar lamella in lateral view distinctly longer than high, with anteroventral and posteroventral corners roundly angulate and separating anterior, ventral and posterior margins in MQ-q, but slightly longer than high, with anterior, ventral and posterior margins forming a continuous rounded outline in MM-q.</p><p>5) In MQ-q, posteroventral subpetiolar angle (including outer margin of posterior subpetiolar face) in lateral view with the apex slightly extended as a sharply-pointed process; in MM-q, posteroventral subpetiolar angle obtuse and not pointed.</p><p>6) Dorsal outline of propodeum largely flat, with posterior half slightly down-sloping in MQ-q, but broadly convex, and evenly, though weakly, down-sloping in MM-q.</p><p>7) <abbrev xmlns:xlink="http://www.w3.org/1999/xlink" xlink:title="maximum length of postpetiolar dorsum" id="ABBRID0EA2AE" xlink:type="simple">PpetL</abbrev>/<abbrev xmlns:xlink="http://www.w3.org/1999/xlink" xlink:title="maximum length of petiolar node" id="ABBRID0EE2AE" xlink:type="simple">PetL</abbrev> = 0.90 in MQ-q, but 0.73–0.84 in MM-q.</p><p>8) Dorsum of pronotal neck with dense hairs in MQ-q, but with sparse or almost no hairs in MM-q.</p><p>9) Anterior margin of pronotal disc in lateral view not extended over the pronotal neck in MQ-q, but extended slightly over the pronotal neck forming a short overhang in MM-q.</p><p>The male of <italic><tp:taxon-name><tp:taxon-name-part taxon-name-part-type="genus" reg="Metapone">M.</tp:taxon-name-part> <tp:taxon-name-part taxon-name-part-type="species" reg="murphyi">murphyi</tp:taxon-name-part></tp:taxon-name></italic> (MM-m) is distinguishable from that of the known male-based species, <italic><tp:taxon-name><tp:taxon-name-part taxon-name-part-type="genus" reg="Metapone">M.</tp:taxon-name-part> <tp:taxon-name-part taxon-name-part-type="species" reg="hewitti">hewitti</tp:taxon-name-part></tp:taxon-name></italic> (MH-m), by the following characters; see also <xref ref-type="bibr" rid="B7">Wheeler (1919)</xref> and <xref ref-type="bibr" rid="B5">Taylor and Alpert (2016)</xref>:</p><p>1) Masticatory margin of mandible with 4 subequal teeth in MH-m, but with 3 teeth of different sizes in MM-m.</p><p>2) 2<sup>nd</sup> antennomere (pedicel) distinctly broader than long in MH-m, but globular and almost as broad as long in MM-m.</p><p>3) Petiolar node in lateral view cuboidal, with dorsal outline nearly flat in MH-m, but with parabolic dorsal outline in MM-m.</p><p>4) Subpetiolar lamella subtriangular in MH-m, but subrectangular, with round anteroventral corner and strongly produced posteroventral corner in MM-m.</p><p>5) Posteroventral subpetiolar angle in lateral view obtuse, with a low apex in MH-m, but reduced and indistinct in MM-m.</p><fig id="F7" position="float" orientation="portrait"><object-id xmlns:xlink="http://www.w3.org/1999/xlink" content-type="doi" xlink:type="simple">10.3897/zookeys.876.35739.figures28-31</object-id><object-id xmlns:xlink="http://www.w3.org/1999/xlink" content-type="arpha" xlink:type="simple">2AD4229F-007B-5973-B85A-0D8CBBD71B5F</object-id><label>Figures 28–31.</label><caption><p><italic><tp:taxon-name><tp:taxon-name-part taxon-name-part-type="genus" reg="Metapone">Metapone</tp:taxon-name-part> <tp:taxon-name-part taxon-name-part-type="species" reg="quadridentata">quadridentata</tp:taxon-name-part></tp:taxon-name></italic>, paratype, small worker <bold>28</bold> head in full-face view <bold>29</bold> body in lateral view <bold>30</bold> waist segments in lateral view <bold>31</bold> body in dorsal view.</p></caption><graphic xmlns:xlink="http://www.w3.org/1999/xlink" xlink:href="zookeys-876-125-g007.jpg" position="float" orientation="portrait" xlink:type="simple" id="oo_342329.jpg"><uri content-type="original_file" xlink:type="simple">https://binary.pensoft.net/fig/342329</uri></graphic></fig></tp:treatment-sec><ref-list><ref id="B7"><mixed-citation xmlns:xlink="http://www.w3.org/1999/xlink" xlink:type="simple"><person-group><name name-style="western"><surname>Wheeler</surname><given-names>WM</given-names></name></person-group> (<year>1919</year>) <article-title>The ants of Borneo.</article-title><source>Bulletin of the Museum of Comparative Zoology</source><volume>63</volume>: <fpage>43</fpage>–<lpage>147</lpage>.</mixed-citation></ref><ref id="B5"><mixed-citation xmlns:xlink="http://www.w3.org/1999/xlink" xlink:type="simple"><person-group><name name-style="western"><surname>Taylor</surname><given-names>RW</given-names></name><name name-style="western"><surname>Alpert</surname><given-names>GD</given-names></name></person-group> (<year>2016</year>) <article-title>The myrmicine ant genus <italic><tp:taxon-name><tp:taxon-name-part taxon-name-part-type="genus">Metapone</tp:taxon-name-part></tp:taxon-name></italic> Forel (<tp:taxon-name><tp:taxon-name-part taxon-name-part-type="order">Hymenoptera</tp:taxon-name-part></tp:taxon-name>: <tp:taxon-name><tp:taxon-name-part taxon-name-part-type="family">Formicidae</tp:taxon-name-part></tp:taxon-name>): a global taxonomic review with descriptions of twelve new species.</article-title><source>Zootaxa</source><volume>4105</volume>(<issue>6</issue>): <fpage>501</fpage>–<lpage>545</lpage>. <ext-link xlink:type="simple" ext-link-type="doi" xlink:href="10.11646/zootaxa.4105.6.1">https://doi.org/10.11646/zootaxa.4105.6.1</ext-link></mixed-citation></ref></ref-list></tp:taxon-treatment>
